# Supplementary material for: Epigenetic silencing of miR‐1271 enhances MEK1 and TEAD4 expression in gastric cancer
Source: Cancer Med. 2018 Jun 4;7(7):3411–24. doi: 10.1002/cam4.1605 (PMC6051202; doi:10.1002/cam4.1605)
Supplement: Supplementary file 3 [file CAM4-7-3411-s003.xlsx]

## Sheet: Supplementary Table 1
Supplementary Table 1. Genes down-regulated by miR-1271
Gene name	Gene expression (log2RPKM)												MKN74		SNU-601
	MKN74						SNU-601						P-value	Fold change (miR1271/Control)	P-value	Fold change (miR1271/Control)
	Control_1	Control_2	Control_3	miR-1271_1	miR-1271_2	miR-1271_3	Control_1	Control_2	Control_3	miR-1271_1	miR-1271_2	miR-1271_3
ABCD1	5.08273	4.62344	4.25811	3.22157	3.52489	3.74121	5.08101	4.94054	4.81943	4.23476	3.3511	3.9192	0.0161528	0.412511	0.0118344	0.456033
AHNAK	11.2479	10.5409	10.5772	9.84654	9.89989	9.96969	9.87647	10.1253	10.1828	8.38469	8.56869	8.53063	0.00975512	0.518836	4.07758e-09	0.334945
ALDH6A1	2.84499	2.40463	2.47719	1.75211	1.60136	1.63741	4.09189	4.14026	4.2749	3.04491	3.29876	3.22786	0.0427082	0.42458	0.0253587	0.47879
ANKIB1	6.58546	5.98182	6.18606	4.8254	5.40092	5.3876	5.81625	6.01643	6.1405	4.90746	5.31614	5.15457	0.00451753	0.470561	0.0109078	0.541855
ANKRD27	5.4351	6.02518	5.97331	4.53813	5.11364	5.17388	6.56357	6.69763	6.72264	5.29141	5.28031	5.28728	0.0200544	0.532443	5.32704e-07	0.377811
BTBD3	4.92383	4.71681	4.91084	3.51945	4.14937	4.10358	4.5237	4.84648	4.93725	3.87034	3.91122	3.99379	0.014955	0.513194	0.00608488	0.533922
C11orf24	5.02517	5.3107	5.06645	3.26808	4.2768	4.28569	5.01341	5.27455	5.08722	3.34354	3.5629	3.74444	0.0114357	0.437477	3.16709e-06	0.317452
C1orf174	5.96707	6.22943	6.17706	5.13241	5.41882	5.52795	4.25999	4.18707	4.05854	3.05671	2.46535	2.85628	0.0418933	0.575344	2.45554e-08	0.349798
CAMK2N1	4.54137	4.77985	4.74384	3.92705	3.98405	4.19751	5.52149	5.8554	5.78696	4.93968	4.91231	4.87368	0.0439923	0.612603	0.000798375	0.555445
CASP9	4.47605	4.1801	4.15664	3.12379	3.31701	3.42101	3.66128	4.01378	3.8246	3.23347	2.65428	2.80334	0.0418933	0.471923	0.0148503	0.485109
CERS2	5.92106	5.92259	5.76134	4.36707	5.07466	5.16504	6.87446	7.4137	7.42615	4.79219	5.27947	5.50375	0.0469785	0.49747	6.79312e-10	0.237862
COTL1	6.69614	6.26538	6.20313	5.1635	5.68702	5.65742	7.47078	8.03833	7.92296	6.20158	6.54686	6.74773	0.0446543	0.527579	3.22732e-05	0.398039
COX7A2L	6.02041	5.88329	6.05334	4.66086	5.20414	5.22999	5.88746	5.81849	5.84703	4.59183	4.74876	4.80698	0.00106611	0.50917	1.54014e-06	0.446348
CTDSP1	5.25581	6.00721	5.72743	3.83736	4.69181	4.92638	4.95407	5.20113	5.14369	3.62293	3.32189	3.62749	0.0198555	0.435913	1.39743e-05	0.31485
CTDSP2	7.54646	7.1122	6.99111	5.64973	6.17017	6.34214	7.1409	7.29731	7.19089	5.76771	5.54475	5.72898	0.000510512	0.437938	2.0542e-08	0.34139
CYB561A3	4.57147	4.73971	4.434	3.302	3.70654	3.94238	4.22695	4.4469	4.34689	3.21253	2.99997	3.33216	0.0285999	0.504697	0.000177423	0.418653
DDAH1	5.18749	3.92598	4.18971	2.83031	3.0611	2.82671	7.14533	7.83459	7.90298	4.91071	6.03238	5.91993	0.0055747	0.288085	0.000129249	0.251571
DEPDC1	5.04676	4.8665	5.3264	2.81473	4.14169	3.8627	5.30335	5.66211	5.79318	4.14364	4.55873	4.37768	0.00451753	0.360854	0.00482596	0.412756
DGCR2	7.778	7.61814	7.26561	6.80064	6.59188	6.83227	6.6569	7.07176	6.84046	5.79791	5.91665	6.14404	0.0183868	0.553192	0.00137284	0.528044
DRG1	6.13165	5.84596	5.75188	4.5894	5.221	5.24264	5.69894	5.75918	5.75007	4.59992	4.7512	4.81934	0.0115202	0.531301	0.000259742	0.48626
EIF4EBP2	6.66717	6.65286	6.8204	5.40636	6.04076	5.94478	6.83271	7.00781	7.06237	5.49594	5.7254	5.72241	0.00430561	0.525869	5.76664e-08	0.395019
EPS8	4.09183	4.19675	4.37224	2.55823	3.46462	3.40859	6.81137	7.41653	7.4127	5.88983	6.4478	6.38654	0.0307687	0.459257	0.0195098	0.502459
ERLIN1	7.29055	6.72684	6.82942	6.00074	5.90132	5.86069	5.77276	5.7648	5.78696	4.04638	4.3054	4.32376	0.000510512	0.471654	1.36951e-10	0.33088
FAM214B	5.55443	5.69352	5.3765	4.69104	4.74141	5.08927	4.06008	4.11847	3.96167	3.49867	3.29876	3.28541	0.0491737	0.59957	0.0138499	0.59379
FAM222B	5.69366	5.57118	5.3136	4.36707	4.66955	4.86409	4.61045	4.73731	4.63153	3.96104	3.89368	4.12404	0.00451753	0.523338	0.0256987	0.614159
FLOT1	6.63404	6.84683	6.66083	4.62557	5.46138	5.63574	6.62193	6.96715	6.81366	4.81668	4.65036	4.8845	0.000124601	0.363278	1.7342e-11	0.238845
FOXM1	5.72614	5.68125	5.5701	5.04162	5.13777	5.07048	6.48189	6.52482	6.56726	5.39498	5.27439	5.48512	0.0478928	0.65319	1.06665e-08	0.447209
FOXQ1	4.52915	4.94002	4.7449	2.46148	3.83967	3.74517	7.78318	8.05027	8.05925	6.88343	6.96417	7.09345	0.00783144	0.386111	0.0377019	0.501015
GNAQ	6.04743	5.66589	5.95374	4.87132	5.221	5.10629	6.08742	6.13294	6.27471	4.99593	5.26248	5.01201	0.00546825	0.549372	6.01733e-06	0.46718
HMGA1	9.07072	9.0186	8.74842	7.74053	8.26904	8.47539	9.61477	9.78841	9.63399	8.23402	8.24064	8.47068	0.0418933	0.578776	1.29803e-07	0.387383
INPP5A	4.44712	4.53239	4.39132	3.31313	3.59628	3.79181	4.5237	5.11058	4.98231	3.63872	4.01829	4.21259	0.0439923	0.515936	0.00880205	0.512165
KCTD2	4.69691	4.87428	4.77011	3.16124	3.83967	3.86634	4.69572	4.42103	4.41916	3.50729	3.32189	3.37465	0.00134062	0.434025	0.000192436	0.436263
KIAA0101	6.10618	5.91339	6.21771	4.82151	5.23261	5.0689	5.82889	5.91644	6.0205	4.32535	4.67367	4.72506	0.000479638	0.473911	1.19931e-08	0.385297
MAP2K1	7.34427	6.55216	6.55604	6.13384	5.93057	6.00416	6.28955	6.3135	6.20181	5.04711	4.97828	5.11167	0.0439923	0.544791	4.20853e-05	0.420171
MAP2K3	4.46967	5.10489	4.97818	2.73419	3.89186	4.08341	7.31833	7.45224	7.28721	5.27635	5.25906	5.58983	0.0229431	0.411823	5.80763e-07	0.249969
MORF4L1	8.489	8.16285	8.55171	7.47471	7.81944	7.61422	8.12461	8.17706	8.2836	6.92506	7.32127	7.09154	0.0115202	0.576507	4.58492e-06	0.471726
MORF4L2	7.05257	7.36001	7.60621	6.13384	6.69881	6.66096	7.62911	7.3822	7.45283	6.16116	6.00099	5.95535	0.0159724	0.54785	1.24014e-08	0.361706
MTRR	4.60968	4.49698	4.69313	3.01891	3.77564	3.61937	5.99231	5.7192	5.8562	4.55902	4.11796	4.04556	0.00219585	0.441859	1.87072e-08	0.31607
MYO1C	7.90368	7.88424	7.69457	6.35868	7.06428	7.17215	8.11819	8.70244	8.54698	6.66953	6.86892	7.10612	0.0305928	0.515394	1.70174e-07	0.330597
NDST1	6.30378	6.03756	5.75977	4.83702	5.20709	5.28673	5.63919	6.1213	6.00781	4.62788	4.80615	5.08548	0.0171331	0.510152	0.000407575	0.461479
NOB1	6.54811	6.40503	6.27018	5.18184	5.82715	5.85292	5.59733	5.60424	5.51224	4.62392	4.49473	4.61002	0.0349219	0.576223	0.000180267	0.489878
NUP160	6.76157	6.77336	6.89724	5.70782	6.33879	6.24562	6.13909	6.22316	6.29439	5.12203	5.33495	5.32388	0.0491737	0.60682	0.000169625	0.507607
PAK1	5.7248	5.57808	5.49965	4.4501	4.97103	5.10167	5.97678	6.15772	6.12238	4.89765	4.97516	4.92223	0.0335656	0.583904	2.77496e-06	0.43928
PROSC	4.37387	4.39007	4.43531	3.47057	3.60076	3.69288	5.43319	5.242	5.26288	4.12695	3.9668	3.97918	0.00307294	0.542355	1.82018e-09	0.392594
RAB35	6.26931	5.92176	5.80924	4.93756	5.25199	5.43367	6.51257	6.53417	6.46494	5.48725	5.28536	5.50438	0.0175391	0.56255	2.59777e-05	0.467513
RAP2B	5.84054	5.50143	5.39889	4.16684	4.61404	4.74272	6.15925	6.43041	6.42485	5.35492	5.5712	5.63888	0.00101396	0.460976	0.00760806	0.560695
RDH11	6.3712	6.25084	6.30652	5.71623	5.6151	5.58147	6.79617	6.84885	6.71913	5.44298	5.62467	5.59822	0.0114357	0.612711	3.94076e-10	0.420117
RMND5A	6.21409	6.04753	6.30688	5.20294	5.72142	5.58036	5.6047	5.71485	5.81918	5.03224	5.07775	5.09737	0.0416659	0.611687	0.0177827	0.62982
RNPS1	6.93306	6.86147	6.78915	6.1021	6.33509	6.37569	6.80898	6.80383	6.77698	6.17611	5.89643	6.07399	0.0491737	0.652311	0.000948462	0.591869
RPIA	5.41367	5.67383	5.66609	3.39923	4.63278	4.58835	4.24592	4.42221	4.53554	2.32172	2.66982	2.72668	0.00967249	0.393048	3.90871e-07	0.248077
SERINC5	7.39985	7.85831	7.97801	5.9659	6.96946	6.98517	6.58328	6.60743	6.7017	5.06767	4.92423	4.88352	0.0165532	0.470471	2.22846e-07	0.305977
SGMS2	6.50743	4.64078	5.04768	3.94147	4.09951	4.11279	5.81625	5.95547	6.15617	4.50405	4.80849	4.64862	0.0177119	0.315222	0.0269318	0.388699
SH3BP5	4.77658	4.4352	4.497	3.47057	3.73743	3.8108	4.49623	4.34801	4.24032	3.75193	3.14786	3.16145	0.0439923	0.510261	0.00361952	0.475942
SH3D19	6.27572	5.59911	5.90242	3.68286	4.88536	4.7516	7.26527	7.17739	7.33977	5.95434	5.87815	5.82506	0.00106611	0.35769	0.000331952	0.380368
SH3KBP1	6.74912	6.24851	6.39323	5.14493	5.72912	5.70185	6.39106	6.5643	6.60878	4.85097	5.28536	5.22361	0.0123092	0.511155	7.5288e-07	0.373655
SKP2	4.93081	4.68275	4.95547	4.05192	4.16157	3.97475	4.77624	4.88571	5.1392	3.45475	3.45043	3.34361	0.0130713	0.551869	7.1958e-11	0.323514
SLAIN2	5.66604	5.4992	5.69654	3.49032	4.70333	4.69751	5.15566	5.53739	5.69188	3.78778	4.24616	4.27075	0.0175391	0.409727	0.000948136	0.374571
SLC39A1	7.18111	6.78373	6.68394	5.29285	5.58258	5.67877	6.65247	6.84267	6.81507	4.56316	4.4579	4.72834	4.07725e-07	0.375018	1.82702e-20	0.21214
SNX17	5.29241	5.58073	5.47239	3.32418	4.54704	4.69649	5.66762	5.84792	5.63764	4.23476	3.57671	3.95884	0.0439923	0.43185	1.04264e-05	0.277581
STX10	5.01863	5.1093	4.77634	3.99084	3.86973	4.06137	5.33914	5.10911	4.98063	3.52439	2.99997	3.36906	0.0028504	0.475679	8.74756e-13	0.257463
TBL1X	5.27423	5.3416	5.31432	4.26184	4.6897	4.77113	4.58086	4.79522	4.75229	3.64655	3.72788	3.91345	0.0368925	0.589315	0.000167545	0.499511
TEAD4	5.412	4.57439	4.45098	3.74172	3.71278	3.73526	4.59573	4.76749	4.65902	3.51587	3.55734	3.73578	0.00733071	0.425029	0.00374428	0.454364
TMEM109	6.86665	6.66612	6.34162	5.41155	5.59556	5.63628	5.0023	5.41642	5.364	2.84165	3.11796	3.45077	0.00224896	0.456637	3.54063e-15	0.211538
TNIP1	7.03162	6.52743	6.31225	5.42956	5.68015	5.9205	6.3445	6.81358	6.6058	5.24058	5.63461	5.80707	0.0291802	0.498496	0.00415163	0.48632
TPD52	6.20164	6.01974	6.29824	4.49967	5.38865	5.35884	6.35873	6.56215	6.5927	4.41518	4.96575	4.89622	0.0123092	0.471447	2.45554e-08	0.293577
TRIB3	8.50078	7.43705	7.15236	5.20891	5.97402	6.24282	6.45054	7.05541	6.7573	4.50836	5.08935	5.26787	0.00101396	0.250431	0.000512651	0.282825
TTYH3	7.44931	7.57303	7.21354	5.91565	6.13154	6.56549	7.25886	7.64897	7.44632	5.58827	5.51207	5.9137	0.000480094	0.427547	6.15372e-11	0.286752
UCK2	5.42525	5.66688	5.46018	4.00464	4.64587	4.63493	5.94375	5.64291	5.58625	4.21383	3.99174	4.1471	0.00101396	0.460752	3.93289e-10	0.313576
UMAD1	4.45036	4.07297	4.30629	2.86098	3.42722	3.37324	3.93705	3.99637	4.08529	2.53921	2.88038	2.79502	0.0175391	0.453777	0.000150913	0.379295
VAT1	6.91909	7.55673	7.23633	4.02509	5.80497	6.15152	7.34827	7.78623	7.61169	4.57962	5.24616	5.53406	0.031755	0.300355	3.05433e-05	0.182103
ZDHHC18	6.06128	5.6984	5.47686	4.66521	4.69391	4.85038	4.75653	4.77121	4.7155	3.59083	3.52922	3.62984	0.000510512	0.473776	1.54014e-06	0.423812
ZNF395	4.59803	4.9726	4.86674	3.43024	3.97888	4.17862	5.69377	5.71292	5.75155	4.77085	4.38759	4.4417	0.0114357	0.503646	4.30189e-05	0.429405
