# Supplementary material for: Epigenetic silencing of miR‐1271 enhances MEK1 and TEAD4 expression in gastric cancer
Source: Cancer Med. 2018 Jun 4;7(7):3411–24. doi: 10.1002/cam4.1605 (PMC6051202; doi:10.1002/cam4.1605)
Supplement: Supplementary file 4 [file CAM4-7-3411-s004.xlsx]

## Sheet: Supplementary Table 2
Supplementary Table 2. PCR primer sequences
<Primers for qRT-PCR>
Name	Sequence (5'->3')
MAP2K1_RT_F	GATCAGTATCTGCATGGAGCAC
MAP2K2_RT_R	CTCCCTCAGATATGTCAGGCC
TEAD4_RT_F	CCGAGAACATGATCATCACCTG
TEAD5_RT_R	GAGGTGCTTGAGCTTGTGGATG
<Primers for 5'UTR cloning>
Name	Sequence (5'->3')
pmeI_TEAD4_WT_F	GGGTTTAAACGGGAAGAGACGTGTGTGCAG
xbaI_TEAD4_WT_R	TTTCTAGACTCTCTTGGCACTTCAGGGG
xbaI_TEAD4_Mut_R	TTTCTAGACTCTCTCAATGTTTCAGGGG
pmeI_MAP2K1_WT_F	GGGTTTAAACAACAAAGAGCGAGTCCCCTG
xbaI_MAP2K1_WT_R	TTTCTAGAGAATCTTGGCACATGCTGTG
xbaI_MAP2K1_Mut_R	TTTCTAGAGAATCCCAATGTATGCTGTG
